# Supplementary material for: Individual Differences in Motor Noise and Adaptation Rate Are Optimally Related
Source: eNeuro. 2018 Jul 31;5(4):ENEURO.0170-18.2018. doi: 10.1523/ENEURO.0170-18.2018 (PMC6071200; doi:10.1523/ENEURO.0170-18.2018)
Supplement: Extended data 1 — Bugs/Jags code for running the Bayesian state-space model of visuomotor adaptation. Download Extended Data 1, TXT file. [file sup_enu-eN-NWR-0170-18-s01.txt]

model{
        for(s in 1:NSubjects) {
                for(t in TrialStart:TrialEnd) {
                    xmu[t,s] <- A[s] * x[t , s] - v[t,s] * B[s] * e[t,s] # Equation for the aiming angle
                    x[t+1,s] ~ dnorm(xmu[t,s], etaprec[s]) # Aiming angle plus noise
                    y[t,s] ~ dnorm(x[t, s], epsilonprec[s]) # Equation for the movement angle
                    e[t,s] <- y[t,s] + p[t,s] # Equation for movement error
                }
            etaprec[s] ~ dgamma(1.0E-3, 1.0E-3) # Prior distribution for the precision etaprec[s]
            epsilonprec[s] ~ dgamma(1.0E-3, 1.0E-3) # Prior distribution for the precision epsilonprec[s]
            
            logit(A[s]) <- A1[s] # Logit of A1
            A1[s] ~ dnorm(A1mu, A1prec) # Prior distribution for A1[s]
            logit(B[s]) <- B1[s] # Logit of B1
            B1[s]  ~ dnorm(B1mu, B1prec) # Prior distribution for B1[s]
            x[1,s] ~ dnorm(0.0, 1.0E3) # Initialization of the first aiming angle at 0
        }
        
        A1mu ~ dnorm(0.0, 1.0E-3) # Hyperparameter for the mean of A1
        A1prec ~ dgamma(1.0E-3, 1.0E-3) # Hyperparameter for the precision of A1
        B1mu ~ dnorm(0.0, 1.0E-3) # Hyperparameter for the mean of B1
        B1prec ~ dgamma(1.0E-3, 1.0E-3) # Hyperparameter for the precision of B1
}
